# Supplementary material for: Gene signatures ESC, MYC and ERG-fusion are early markers of a potentially dangerous subtype of prostate cancer
Source: BMC Med Genomics. 2014 Aug 12;7:50. doi: 10.1186/1755-8794-7-50 (PMC4147934; doi:10.1186/1755-8794-7-50)
Supplement: Additional file 2 — Sample composition and patient number for each sample. [file 1755-8794-7-50-S2.xlsx]

## Sheet: additional_file_metadata
Patient number	Sample	Percentage Cancer cells	Percentage healthy stromal and epithelial cells
211	c2	80.0	20.0
211	c4	50.0	50.0
211	c7	0.0	100.0
212	c1	90.0	10.0
212	c2	70.0	30.0
212	c4	40.0	60.0
212	c5	20.0	80.0
212	c6	0.0	100.0
266	c2	70.0	30.0
266	c6	60.0	40.0
266	c7	0.0	100.0
267	c3	70.0	30.0
267	c5	80.0	20.0
267	c7	0.0	100.0
271	c1	0.0	100.0
271	c4	70.0	30.0
271	c5	20.0	80.0
275	c1	70.0	30.0
275	c2	50.0	50.0
275	c3	40.0	60.0
309	c2	70.0	30.0
309	c3	70.0	30.0
309	c4	0.0	100.0
275	c7	70.0	30.0
279	c3	70.0	30.0
279	c4	80.0	20.0
279	c5	80.0	20.0
279	c7	0.0	100.0
312	c2	80.0	20.0
312	c6	50.0	50.0
312	c8	0.0	100.0
282	c1	40.0	60.0
282	c3	70.0	30.0
282	c4	70.0	30.0
282	c5	60.0	40.0
282	c8	80.0	20.0
292	c6	60.0	40.0
292	c7	60.0	40.0
292	c8	0.0	100.0
307	c3	0.0	100.0
307	c7	50.0	50.0
297	c1	80.0	20.0
297	c3	70.0	30.0
297	c4	70.0	30.0
297	c5	70.0	30.0
297	c9	0.0	100.0
324	c1	85.0	15.0
324	c2	80.0	20.0
324	c5	0.0	100.0
324	c6	50.0	50.0
324	c7	0.0	100.0
329	c3	0.0	100.0
329	c8	50.0	50.0
303	c2	70.0	30.0
303	c4	60.0	40.0
303	c6	30.0	70.0
303	c7	0.0	100.0
333	c2	80.0	20.0
333	c4	80.0	20.0
333	c6	40.0	60.0
333	c7	0.0	100.0
301	c2	60.0	40.0
301	c3	80.0	20.0
301	c5	60.0	40.0
301	c6	90.0	10.0
301	c7	90.0	10.0
301	c8	0.0	100.0
350	c1	80.0	20.0
350	c3	60.0	40.0
350	c4	80.0	20.0
350	c5	60.0	40.0
350	c6	80.0	20.0
350	c7	0.0	100.0
342	c1	80.0	20.0
342	c4	0.0	100.0
342	c5	50.0	50.0
342	c7	50.0	50.0
345	c1	70.0	30.0
345	c3	70.0	30.0
345	c4	0.0	100.0
345	c5	80.0	20.0
349	c2	60.0	40.0
349	c5	0.0	100.0
349	c6	60.0	40.0
387	c1	60.0	40.0
387	c2	40.0	60.0
387	c3	60.0	40.0
387	c5	70.0	30.0
387	c6	70.0	30.0
387	c7	70.0	30.0
387	c8	10.0	90.0
396	c1	30.0	70.0
396	c2	50.0	50.0
396	c4	30.0	70.0
396	c5	0.0	100.0
396	c6	40.0	60.0
422	c1	90.0	10.0
422	c3	70.0	30.0
422	c4	80.0	20.0
422	c5	60.0	40.0
422	c6	0.0	100.0
393	c1	90.0	10.0
393	c2	90.0	10.0
393	c3	50.0	50.0
393	c6	70.0	30.0
393	c7	70.0	30.0
393	c8	80.0	20.0
393	c9	0.0	100.0
352	c1	60.0	40.0
352	c2	50.0	50.0
352	c3	0.0	100.0
354	c1	50.0	50.0
354	c2	50.0	50.0
354	c5	0.0	100.0
394	c1	50.0	50.0
394	c2	50.0	50.0
394	c3	40.0	60.0
394	c5	30.0	70.0
394	c6	40.0	60.0
394	c7	40.0	60.0
346	c1	30.0	70.0
346	c2	40.0	60.0
346	c4	70.0	30.0
346	c5	0.0	100.0
375	c1	90.0	10.0
375	c3	0.0	100.0
375	c5	20.0	80.0
375	c6	0.0	100.0
384	c1	80.0	20.0
384	c4	80.0	20.0
384	c7	40.0	60.0
384	c8	40.0	60.0
365	c4	60.0	40.0
365	c5	0.0	100.0
365	c6	0.0	100.0
373	c1	60.0	40.0
373	c3	90.0	10.0
373	c6	0.0	100.0
376	c3	60.0	40.0
376	c4	50.0	50.0
376	c5	0.0	100.0
390	c1	90.0	10.0
390	c3	0.0	100.0
390	c6	0.0	100.0
360	c2	60.0	40.0
360	c5	0.0	100.0
362	c2	50.0	50.0
362	c5	0.0	100.0
379	c2	0.0	100.0
379	c3	40.0	60.0
381	c1	50.0	50.0
381	c4	0.0	100.0
408	c1	80.0	20.0
408	c5	50.0	50.0
408	c6	0.0	100.0
275	c4	50.0	50.0
