# Supplementary material for: Gene signatures ESC, MYC and ERG-fusion are early markers of a potentially dangerous subtype of prostate cancer
Source: BMC Med Genomics. 2014 Aug 12;7:50. doi: 10.1186/1755-8794-7-50 (PMC4147934; doi:10.1186/1755-8794-7-50)
Supplement: Additional file 3 — Genes and gene sets. [file 1755-8794-7-50-S3.xlsx]

## Sheet: gene-set_table
CYTO1		CYTO2		Core_New		ERG1		ERG2		ERG3		ERGcons		ESC1		ESC2		ESC_New		MYC+		MYC-		MYC_New		Mesenchyme		P53+		P53-		PRC2		PRC_New		PTEN+		PTEN-		Proneural		Proliferation		RAS		iPSC1		iPSC2
matched	unmatched	matched	unmatched	matched	unmatched	matched	unmatched	matched	unmatched	matched	unmatched	matched	unmatched	matched	unmatched	matched	unmatched	matched	unmatched	matched	unmatched	matched	unmatched	matched	unmatched	matched	unmatched	matched	unmatched	matched	unmatched	matched	unmatched	matched	unmatched	matched	unmatched	matched	unmatched	matched	unmatched	matched	unmatched	matched	unmatched	matched	unmatched	matched	unmatched
ABTB2	2310031A18RIK	ABTB2	1200015F23RIK	AGTRAP	C1orf103	AMPD3	ACANA1D	ABCC8	ARHGAP29	AGR2	TACSTD1	AMPD3		AASS	ACTC	AASS	ACTC	DNMT3B	SOHLH2	AIMP2	CCKBR	PDGFB	DNTT	AAAS	ARMET	ACTA2	BHLHB2	AFF3	C20orf114	CDCA8	MYBL2	ABCC8	ADAMTS15	AATF	ADAMTS19	ABLIM1	APG10L	ANP32B	AXOT	ABHD6	ADAM22	ABCA5	ARNTL2	ABCA1	ARNTL2	AASS	ADAMTS19	AASS	ACVR2B
ADM	2700019D07RIK	ACADL	1300018I05RIK	ANP32A	EVX1	ANKRD6	C10orf38	ALDH18A1	DDEF2	AGT	ZNF278	ARHGDIB		ABCE1	ACTN3	ABCE1	ACTN3	MCM6	LIN28B	AKAP1	EIF4A1	ACP5	GTF2H2	AASDHPPT	B3GNT7	ACTN1	CD274	AGR2	CHAD	GBP5	NCAPH	ABTB2	ADAMTS18	ADAMTS1	ADRA1D	ACTR1A	C10orf61	ARL6IP6	C10orf18	ABLIM1	AKR1C1	ABHD3	C12orf48	ADAM8	B3GNT5	ACTA1	C13orf23	ACTA1	ADAMTS19
AKAP12	2810012G03RIK	ADAR	2010002N04RIK	ASXL1	KIFC3	ARHGDIB	C20orf23	AMPD3	GP1BB	APOD		CACNA1D		ACTA1	ADAM23	ACTA1	ADAM23	CDC25A	FANCB	APEX1	HSP90AA2	ALDH9A1	TGFB1	ABCB8	BLM	ALDH16A1	CECR2	ANKRD30A	LRP2			ADARB2	ADCYAP1	ADAMTS5	ALOXE3	ASB6	C13orf9	ARMC8	C1orf156	ABLIM3	ARPP-21	ACN9	C1orf97	ADAMTS5	BACH	ADD2	C14orf115	ADD2	C13orf23
ALDH1B1	5-MAR	ADM	2310031A18RIK	CAMK2N1	MYBL2	ATP11A	C21orf105	ARHGDIB	KNS2	CACNA1D		CADPS		ADD2	ARL8	ADD2	ARL8	PFAS	C1orf135	BAX	HSPE1	APP		ABCE1	BXDC2	ANGPT2	DLC1	CACNG4				ADCY4	ADRB3	ADCY8	ALX3	ATAD1	DKFZp762K2	ATAD2	C1orf96	ACSM5	C10orf30	ACYP1	C1orf97	ADRB2	BENE	AKIRIN1	C16orf75	AGPAT5	C14orf115
APOD	5430432M24RIK	AKAP12	2410025L10RIK	CASQ2	NODAL	BCOR	CTAG1A	BAG5	MLXIP	CADPS		COL2A1		ALPL	BRIX	ALPL	BRIX	MCM4	GDF3	BCAT1	RPS17	ARPC4		ADH5	EIF3S10	ANGPTL4	FAM38A	CAPN8				ADCY8	ALX3	ADM	ALX4	ATP5SL	FSCN2	BIRC3	C20orf129	ADCY2	C12orf53	ANKRD32	C3orf34	AKAP12	C14orf139	APOC1	C1orf135	AGTPBP1	C16orf75
ARID5A	5730508B09RIK	AKT3	2600010E01RIK	CBX1	PIPOX	CACNA1D	CTAG1B	BMPR1B	PFTK1	CCDC6		COL9A2		AMD1	BRRN1	AMD1	BRRN1	XRCC5	LOC285431	CAD	SFRS1	CDKN1B		ADHFE1	EIF3S9	ANPEP	FCGR2C	CYBRD1				ADRA1A	ALX4	ADRA1A	APPBP1	ATP9B	GRINL1A	BUB1	C6orf173	AJAP1	C13orf15	ANKRD5	C6orf173	ANGPTL4	C14orf78	APOE	CALB1	AKIRIN1	C1orf135
ARMCX3	5830443L24RIK	ALDH1B1	2700019D07RIK	CBX7	RARG	COL2A1	FAT	CACNA1D	PRKCBP1	CD24		EIF5		AP1M2	C10orf117	AP1M2	C10orf117	HAUS6	C14orf119	CBX3	SFRS2	CDKN2B		ADPGK	ESPL1	B4GALT1	FGG	DACH1				ADRA2A	ANKRD19	ADRA2B	ASB3	BTAF1	KIAA0960	CBX1	C7orf6	ALDH5A1	C20orf19	ASPM	CCDC5	ARG2	C20orf42	ARG2	CYP2S1	ALPL	C1orf187
ARMCX6	9030625A04RIK	ANXA4	2810012G03RIK	CD38	REST	COL9A2	LOC339260	CADPS	RAGE	CDH1		ERG		ATP1A2	C12orf11	ATP1A2	C12orf11	TET1	HTR7	CCNB1	SFRS7	CEBPA		ADSL	HNRPA1	BACE2	FLJ36848	DNALI1				ADRB1	ANKRD20A	ADRB1	ATOH1	C10orf26	KIAA1193	CCNB1	CDCA2	ALDOC	C6orf159	ATG12	CDC2	ARHGEF9	C6orf141	ARID3B	DPPA4	ANK3	C9orf135
ASB13	A630077B13RIK	APOD	4930578N16RIK	CHD9	TMEM8	CTAG2	LOC349160	COL9A2		CLDN8		F5		AURKB	C12orf14	AURKB	C12orf14	IGF2BP1	ARMC9	CCND2	SMN1	CSDE1		AGPAT5	HNRPA2B1	BCL3	FLT1	NPY1R				ALOX15	ANKRD20B	ALDH1A2	AVPR1A	CNN2	PLA2G4B	CCNB2	CML66	ANKS1B	C8orf57	AURKA	CDC6	ATP2B1	C8FW	C12orf35	FOXA3	AP1M2	CALB1
ASB5	ABCB1A	ARF4	5-MAR	COBL	ZIC5	DHRS2	MAGED4	CPSF6		COL2A1		GHR		AUTS2	C14orf106	AUTS2	C14orf106	PLAA	HDX	CCT5	TERT	DLEU2		AHI1	HNRPH1	C15orf52	FPR2	PXMP4				ANKRD27	AQP5	AR	BAPX1	COMP	PRKCBP1	CDC7	DKFZP434L0	AP2B1	C9orf165	BARD1	E2F8	B4GALT1	CHST11	C8orf42	FOXH1	APOC1	CYP2S1
ATF3	AI451617	ARHGEF10	5430432M24RIK	CRMP1		ERG	MAGED4B	CRISP3		COL9A2		HDAC1		BCL2L12	C14orf115	BCL2L12	C14orf115	DEPDC1B	ACTRT3	CDC25A		ERBB2		AKT1S1	HNRPM	C1QTNF1	GALNT4	SCGB3A1				ARHGAP20	ARL9	ARG2	BARX1	CTPS	RFP2	CDH12	DLG7	APOE	CDR1	BRCA1	EFCAB2	BCL6	CLC	CBX2	KDR	APOE	DPPA2
ATP10A	AKAP2	ARHGEF3	5730508B09RIK	DLL1		F5	ZNF560	DBN1		DDC		HLA-DMB		BIRC5	C1QDC1	BIRC5	C1QDC1	TEX10	HAS2	CDC25C		HMOX1		ALAD	HNRPR	C1R	GGN	STC2				ASCL1	ASTN	ARHGAP20	BHLHB3	CUL4B	SPTBN5	CENPE	GTL3	ARHGAP22	DSCAML1	BUB1	EMP2	BMP2	COPEB	CDH1	L1TD1	ARG2	DPPA4
AXL	APOL7C	ARID5A	5830443L24RIK	DST		FFAR2		ECE1		DSC2		ITPR3		BMPR1A	C20orf6	BMPR1A	C20orf6	CCDC99	FKSG49	CDK4		ID3		AMD1	HSPE1	C1RL	KLF16	TFF1				ASCL2	ATBF1	ASCL1	BHLHB4	DCTN2	TGFB1	CHAF1B	HBXAP	ARL3	F2	C17orf75	EVC2	CALM2	CTEN	CDH3	LIN28A	ARID3B	ESRP2
BBX	AXUD1	ARID5B	9030625A04RIK	DYRK3		FLJ26850		EIF4G3		ENC1		KCNN2		BOP1	C21orf45	BOP1	C21orf45	MSH2	FAM185BP	CEBPZ		ILK		AMH	HTF9C	C22orf26	LOC100132244	TFF3				ASTN2	ATOH1	ATF3	BHLHB5	DKK3	TGFB1I4	CHORDC1	HNRPU	ASB13	FAM133A	C1orf112	FAM29A	CALU	DAF	CGN	OTX2	ARL4A	FAM119A
CASP3	AY078069	ARMCX3	A630077B13RIK	FBXO15		FUT6		EIF5		ERG		KCNS3		BUB1	C2orf31	BUB1	C2orf31	BUB1B	ARRB2	CKS2		ITGB1		ANAPC10	IHPK1	CA12	LOC255783	TRIM58				ATF3	BAPX1	ATOH8	CART1	DUSP6	TIP120B	CKS2	IQWD1	ASCL1	FAM13C1	C1orf133	hCG_1815491	CAPZA1	DIPA	CGNL1	SOHLH2	ARL5B	FGD6
CASP4	B430306N03RIK	ARMCX6	AA407270	FN1		GHR		ERG		F3		KHDRBS3		BUB1B	C6orf111	BUB1B	C6orf111	MSH6	GIMAP5	CSDA		LAMC1		ANKRD10	IPMK	CD151	LOC727901					ATOH8	BARHL1	BACH2	CDH22	ECE1	TMP21	CLNS1A	KIF2	ATP6V1G2	FAM19A5	C3orf14	KIF4A	CASP1	DKFZP434A0131	CLDN6	TMEM133	ASRGL1	FGFR2
CCL3	BC006779	ASB13	ABCB1A	GJA1		GPR110		GHR		F5		LAMC2		BUB3	C6orf66	BUB3	C6orf66	DLGAP5	MALAT1	CSTB		LAMP1		ANP32B	ISG20L1	CD248	METTL7B					BARX2	BARHL2	BARX2	CDH4	EIF4EBP2	TP53AP1	CPZ	KIF2C	ATRNL1	FGF14	C3orf15	MAGOHB	CASP2	DNAJC6	CLDN7	USP28	ATL2	FOXA3
CCL5	BCL2A1A	ASB5	ABCB1B	GJB3		HLA-DMB		HDAC1		GJB1		MYO6		C1orf38	C9orf77	C1orf38	C9orf77	SKIV2L2	LOC400931	CTSC		MSN		ARFRP1	KCNK5	CD97	MMP14					BCL2	BARX1	BCAN	CDH8	ENPP3	UQCR	CTPS	KIF4A	B3GAT1	FRY	C4orf47	NCAPH	CCL20	DTR	CNTNAP2	ZSCAN10	AUTS2	FOXH1
CCND2	BCL2A1B	ATF3	AI451617	GPA33		HLA-DMB		KCNN2		GPR116		OCLN		C1QBP	CDC2	C1QBP	CDC2	CENPE		DBI		MYC		ARMC8	KIN	CHI3L1	NRP2					BNC1	BHLHB3	BCL11A	CHRM4	EPHA4		DEM1	LGP2	BCAN	FSTL5	CACYBP	ORC6L	CCNA1	EDG4	COBL		B3GNT2	HOMER1
CCR7	BCL2A1D	ATP10A	AI837181	GPR1		ITPR3		KHDRBS3		GUCY1A3		PDE3B		C20orf72	CDC6	C20orf72	CDC6	CHEK2		DDX10		NDRG1		ARV1	KLF16	COL4A1	PDLIM4					BTG2	BHLHB4	BMP4	CHX10	FMOD		DRAP1	LOC388931	BMP2	GABRA3	CBWD1	PDK1	CCNL1	EREG	COCH		BAIAP2L1	IGDCC3
CCRL2	CCL4	ATP1B3	AKAP2	HOXB13		KCNN2		KIAA0247		HDAC1		PEX10		CASP3	CGI-115	CASP3	CGI-115	CCNB1		DDX18		PPP2R4		ATAD2	LMLN	COL4A2	SPOCD1					C21orf63	BHLHB5	BMP6	CNIH3	GABARAP		DTX3L	MRS2L	C11orf2	GGTA1	CCDC138	PPIL5	CDCP1	ETR101	CORO2A		BEND3	KCTD14
CD40	CD274	AXL	APOL7C	IFITM2		KCNS3		LRP1		HLA-DMB		PLA1A		CBS	CKMT1	CBS	CKMT1	RRAS2		DDX5		PTPN1		ATAD3A	LRDD	DEF6	THBD					C3orf15	BMP8A	BMP7	CYP24A1	GNA11		ESRP1	SFRS1	C1QL1	GLUD2	CCDC34	RRM2	COL27A1	FGFR2	CRABP1		BEND4	KDR
CD69	D14ERTD668E	B3GNT2	AXUD1	IFITM2		KIF5C		MAP2K5		HPN		PLA2G7		CBX5	CPSF5	CBX5	CPSF5	PRIM1		DKC1		RARA		ATF4	M6PRBP1	ECE1						CACNA1D	C10orf48	BUB3	DGAT2	GNB2L1		GART	SFRS10	CALCRL	GPR158	CCNA2	SHOX2	CSNK1D	FLJ10350	CRMP1		BEX2	KIF26A
CD86	EG240327	B4GALT5	AY078069	IL6ST		LAMC2		MAP3K5		IHH		RGS10		CCAR1	CRSP2	CCAR1	CRSP2	PAICS		DPY30		SERPINE1		ATF7	MAPBPIP	EFEMP2						CACNA1G	C19orf4	CALN1	DLL4	IDE		GMPS	SMARCA3	CALN1	GRIA1	CCNB1	SIP1	CSNK1E	FLJ10486	CTSL2		C12orf35	L1TD1
CDKN1A	EG665378	BATF	B430306N03RIK	ITGA9		MAPK6		MAP7		ITPR3		TLE1		CCNA2	CYP2S1	CCNA2	CYP2S1	CCNA2		E2F1		SFXN3		ATIC	MMP14	EFNB2						CALCA	C1orf153	CAV1	DLX3	ING3		GPKOW	SP192	CBX7	GRIA4	CCNE2	SPC24	CXCL1	FLJ13171	CXADR		C1orf106	LIN28A
CH25H	FBXO39	BBX	BC006779	JAM2		MEG3		MTA1		KCNN4		UBE2E3		CCNB1	DATF1	CCNB1	DATF1	CPSF3		E2F3		TMEM126A		ATP5C1	NDOR1	EHD2						CAMK2N1	C1orf32	CBLN2	DMRT3	ITPK1		GZMH	STK6	CCNK	GRID1	CDC25C	XRCC4	CXCL2	FLJ13782	CYP26A1		C1orf88	LIN28B
CITED2	FCGR1	BLZF1	BCL2A1A	KLF2		MYO6		MYO6		KCNS3		ZNF3		CD24	DCAMKL1	CD24	DCAMKL1	NUSAP1		EIF2S1		VHL		ATP5E	NDUFS6	EMP1						CASZ1	C1orf76	CBX4	DPF3	JAM3		HDAC2	TRACH2001612	CECR6	GRIK4	CDCA7	ZNF367	CXCL3	FLJ23563	CYYR1		C7orf46	MOSC1
CLCF1	FRAG1	CACNA1S	BCL2A1B	KLF9		MYO6		NCOA1		KHDRBS3				CDC20	DCC1	CDC20	DCC1	IPO5		EIF3C		ZFP36L1		ATP5G2	NFKBIL1	EMP3						CBLN1	C1orf92	CBX8	ECGF1	KIAA0196		ILF2	TUBB2	CMTM5	IKZF5	CDK2		CXCL5	FLJ32028	DEPDC1B		C8orf42	ORC1L
CSRP1	GPR120	CACNB2	BCL2A1D	LEFTY2		NKAIN1		NDUFS5		MARCKSL1				CDC25A	DKFZP586L0724	CDC25A	DKFZP586L0724	KIF11		EIF4B				ATP6V1F	NOL1	EPAS1						CBR3	C20orf103	CCBE1	EFNA5	LEFTY2		KATNAL1	WDR9	CNTN1	JPH3	CDKN2A		CYP1B1	FLJ36754	DMKN		CA11	OTX2
CXCL10	GPR33	CASP3	BEX6	LRRC2		NPR3		OCLN		MYO6				CDCA5	DLG7	CDCA5	DLG7	BMPR1A		EIF4E				ATPIF1	NOL5A	ESM1						CBX8	C2orf32	CCND2	EN1	LRP4		KIAA0226		CNTN3	KCNN3	CDKN2C		CYP27B1	FLJ36754	DNA2		CA14	PIPOX
CXCL9	GPR85	CASP4	C130026I21RIK	MAP4K4		OGDHL		PCDHGB7		NCALD				CDT1	DNA2L	CDT1	DNA2L	NDC80		EMP1				AURKB	NOLA1	FAM20C						CD34	CA10	CCR9	EN2	MAF		KIF14		COPG2IT1	KCTD4	CENPA		CYP2R1	FLJ37099	DNMT3A		CA2	POU5F1B
DAXX	GVIN1	CCL3	CASP8	MLLT6		OXGR1		PDE9A		NSF				CEBPZ	DPPA4	CEBPZ	DPPA4	BCAT1		ENO1				BCLAF1	PPAN	FBN1						CD8A	CACNA1B	CD14	EPHA7	MAP3K12		KIF23		CRTC1	KIF21B	CENPE		DDX17	FLJ90440	DNMT3B		CACHD1	PRDM14
DCK	H2-T24	CCL5	CCL4	MSH6		PARG		PEX10		OCLN				CECR1	FLJ10156	CECR1	FLJ10156	CCNG1		EXOSC8				BIRC2	RRM2	FES						CDH7	CACNA1E	CDH11	EVX1	MYH11		KIFC1		CRYAB	KLRC3	CENPF		DLL1	FLJ90492	EPCAM		CACNA2D2	PTPRZ1
DDX4	IFI203	CCND2	CD200R4	MYCN		PDE3B		PGD		PAWR				CER1	FLJ10407	CER1	FLJ10407	ZNF788		FASN				BIVM	SFRS1	FGFRL1						CDK5R2	CBLN4	CDH13	FGF3	PCBP2		KPNA2		CSDC2	LGR5	CENPI		DLST	GJB5	EPHA1		CBX2	RASGEF1A
DDX58	IFI204	CCR7	CD274	NANOG		PLA1A		PLA2G7		PDE3B				CHAF1A	FLJ10884	CHAF1A	FLJ10884	ASCC3		FOSL1				BRD8	SLC16A1	FLNA						CDKN2C	CDH23	CDH2	FGF8	PDGFA		MANEA		CSMD3	LOC143381	CENPK		DUSP1	GTPBP2	FAM46B		CCDC138	SFRS1
DHX58	IFI205	CCRL2	CREM	NFKBIA		RER1		PRKAR1B		PEX10				CHEK1	FLJ12484	CHEK1	FLJ12484	MCM10		FXN				BRE	SLC5A5	FOSL2						CDX2	CENTA2	CDK5R2	FLT1	PDGFRB		MCM3		CYFIP2	LOC153811	CENPL		DUSP4	HBP17	FAM60A		CD200	SILV
DLL1	IFNA1	CD40	D14ERTD668E	PHC1		SAMD5		PSMD13		PKN1				CHEK2	FLJ12666	CHEK2	FLJ12666	HMGA2		GAPDH				CACYBP	SNRPE	GPR116						CH25H	CGB7	CDKN1C	FLT3	PLCE1		MCM6		DLGAP1	LOC202451	CENPN		DUSP5	HIST1H1E	FZD5		CDH1	SLC16A1
DOPEY2	IFNA4	CD69	D16ERTD472E	PLSCR1		SH3RF1		PTK7		PLA2G7				CHST7	FLJ20105	CHST7	FLJ20105	SKP2		GNL3				CANX	TOE1	HK3						CHODL	CGB8	CDKN2C	FLT4	PTEN		MELK		DLL1	LOC254559	CEP152		DUSP6	HNRPH1	G3BP1		CDH3	SLC2A14
DTX3L	IFNA5	CD83	D17WSU92E	POU5F1		SNAP91		PTPRK		RAB11A				CLDN6	FLJ20171	CLDN6	FLJ20171	TRIM24		H2AFZ				CBX3	WDR23	HOMER3						CHRD	CGI-38	CDX2	GAD2	PTPRM		MGST3		DLL3	LOC284244	CHAF1A		EFNB1	IL1A	GABRB3		CDS1	SNRPN
DUSP1	IFNA6	CD86	D17WSU92E	PPP1R15B		TBX1		RAB30		RGS10				CNTNAP2	FLJ20288	CNTNAP2	FLJ20288	ORC1		HMGA1				CBX5	ZBTB37	HRH1						CHRDL2	CHX10	CEBPA	GATA4	RAB27B		MLF1		DNAJC12	LOC650392	CHAF1B		EGR1	IPLA2(GAMMA)	GCNT2		CECR1	SNURF
DUSP10	IFNA9	CDKN1A	D1ERTD622E	RBBP5		TESC		RFX1		SCARB2				COBL	FLJ20485	COBL	FLJ20485	HDAC2		HNRNPA1				CCND1		HSD3B7						CHST8	CKLFSF2	CHST2	GATA6	RPS23		MRPL3		DNM3	LRRC4	CHEK1		EHD1	KIAA0053	GPR160		CGN	SOHLH2
DUSP2	IFNAB	CDS1	DPPA2	RBM14		UBE2E3		RGS10		STK39				COCH	FLJ20582	COCH	FLJ20582	HESX1		HNRNPA2B1				CCNI		ICAM1						CIDEA	CRTAC1	CHST8	GBX2	RPS6KA3		MRPL48		DOK6	MCF2	CKS2		ELK3	KIAA0053	GRTP1		CGNL1	SOX3
EGR1	IFNG	CENPI	EG240327	RHOF				RPP38		TLE1				CRABP1	FLJ20641	CRABP1	FLJ20641	INHBE		HSPA4				CCT3		IFITM2						CITED1	CX36	CLSTN1	GDF6	RPS6KA5		MRPL50		DPP10	NALCN	CREBZF		EPHA2	KIAA0303	GULP1		CHD7	SYNGR3
EGR3	IFRG15	CENPJ	EG665378	RPS19				SAFB		UAP1				CRABP2	FLJ25416	CRABP2	FLJ25416	MIS18A		HSPA8				CCT4		IFITM3						CLCN5	CYP24A1	CNR1	GDF7	SEMA5A		NEK2		DSCAM	NEU4	DBF4		FBXO9	KIAA0346	HIC2		CHST4	THAP9
EHD3	IGTP	CFLAR	FBXO39	SFRP1				SEPT9		UBE2E3				CRMP1	FNBP3	CRMP1	FNBP3	DCUN1D5		HSPA9				CCT7		IL32						CLEC14A	CYP26C1	CNTFR	GPR120	SEMA6D		NUP160		DTX4	NKAIN4	DEK		FLNB	KIAA0543	HOOK1		CHST9	TMEM133
EHD4	IIGP1	CH25H	FCGR1	SLC20A1				SH3YL1		WSB2				CSE1L	FOXD3	CSE1L	FOXD3	POLE2		HSPD1				CCT8		ITGA3						CLSTN2	DCAMKL2	CNTNAP1	GPR150	SPG20		PAICS		DUSP26	NOG	DHFR		FLRT3	KIAA0802	IGF2BP1		CKB	TNNI3
EIF2AK2	IL12B	CISH	FCGR4	SOCS2				SIPA1L1		ZMPSTE24				CTSC	FOXO1A	CTSC	FOXO1A	MRPL3		ID2				CDK4		ITGA5						CNNM1	DCC	COL12A1	GPR50	SPRED2		PARP14		EFHA2	NRSN1	DLGAP5		FN1	KIAA1281	JARID2		CLDN10	USP28
ELL3	IRGM	CITED2	FRAG1	SOCS3				SMARCD1						CXADR	G3BP	CXADR	G3BP	CENPH		IMPA2				CDT1		ITGA7						CNTFR	DCHS2	COL19A1	GRID1	STK16		PATL1		EHD3	OLIG2	DONSON		FOS	KIAA1718	KIAA1324L		CLDN6	ZNF107
FGL2	KDR	CLCF1	GPR120	SOX13				SNRPB2						CYP26A1	GARNL4	CYP26A1	GARNL4	MYCN		IRF9				CETN3		JUNB						COL24A1	DGKG	COL27A1	GRM6	STK38		PIK3CA		ELMO1	OPCML	DSN1		FOXQ1	KIAA1754	KLKB1		CLDN7	ZNF273
FOS	KLRK1	CPNE3	GPR31C	SOX2				TBP						DDX18	GDF3	DDX18	GDF3	HAUS1		LDHA				CFL1		LIF						COL25A1	DGKI	COL2A1	GSH1	STMN3		PLSCR1		EPB41L2	OVOL1	DTL		G0S2	LAP1B	LEFTY1		CNTNAP2	ZSCAN10
FRMD4A	LRRC16	CSRP1	GPR33	SPRY2				TFDP1						DDX21	GPR	DDX21	GPR	TBCE		LTA4H				CHCHD1		LOC151300						COL27A1	DKFZP564O0823	COL4A1	HAND1	TPST2		PNPT1		EPHB1	PARD3	E2F1		GAS1	LOC119548	LEFTY2		COBL
FZD5	MPA2L	CTTNBP2NL	GPR85	SULF2				THUMPD1						DEK	HDCMA18P	DEK	HDCMA18P	RIOK2		MAT2A				CIRH1A		LPAR1						COL2A1	DLL4	COL4A2	HAPLN4	TRIM4		PRDX1		FAIM2	PHYHIPL	E2F7		GJB3	LOC120224	MAL2		COCH
GADD45B	MS4A4B	CXCL10	GVIN1	TBC1D13				TLE1						DHFR	HNRPAB	DHFR	HNRPAB	BCKDHB		METTL1				CLNS1A		LRRC29						COL4A5	DLX3	COLEC12	HES7	TUFM		PRKRIR		FAM110B	psiTPTE22	ECT2		GK	LOC129642	MRS2		COL9A3
GBP2	MS4A4C	CXCL9	H2-T24	TBL1XR1				TPP2						DIAPH2	HOMER1	DIAPH2	HOMER1	RAD1		MGST1				CLPP		LRRC32						COL4A6	DMRT1	COMP	HLX1	WDR73		PSMD12		FAM155A	RASGEF1C	EIF1AX		GLCCI1	LOC150381	MSH6		CORO2A
GBP3	MS4A6B	DAXX	IFI203	TCEA3				TWIST1						DLG3	HRASLS3	DLG3	HRASLS3	NREP		MINA				CNIH4		LZTS1						COL9A2	DMRT3	CORIN	HLXB9			PTTG1		FBXL15	RGS9	ERCC6L		GLTP	LOC152485	MTF2		CPVL
GBP6	MS4A6D	DCK	IFI204	TCF3				UBE2G1						DNAJB6	HRMT1L3	DNAJB6	HRMT1L3	ADH5		MIR155HG				CNOT4		MAP2K3						COLEC12	DPF3	CPEB2	HMX1			RAB27A		FBXO2	RP11-35N6.1	EXOSC9		HK2	LOC152519	NEBL		CRABP1
GCA	MYD116	DDX4	IFI205	TDGF1				UGDH						DNMT3A	HSPC111	DNMT3A	HSPC111	PLRG1		MRTO4				COG4		METRNL						COMP	DRD5	CPNE7	HOXB1			RAB6A		FERMT1	RUNDC3A	EZH2		HMGN3	LOC163782	NTS		CRMP1
GCH1	NOD1	DDX58	IFI47	TPD52				XRCC5						DNMT3B	IMP-2	DNMT3B	IMP-2	ROR1		MSH2				COX5A		MVP						CORO6	DSCAML1	CRABP1	HOXB4			RACGAP1		FGF12	SEZ6L	FANCD2		HOXC6	MAD	PAK1		CTSL2
GEM	OAS1A	DHX58	IFNA1	TRIB3				ZNF3						DSG2	IMP-3	DSG2	IMP-3	RAB3B		MTHFD1				COX8A		MYH9						CRHR1	DUOX2	CREB1	HOXB8			RAD51C		FGF13	SHD	FANCI		HPSE	MAIL	PLA2G16		CXADR
GRHL1	OASL1	DLL1	IFNA12	TRIM25										ECT2	INDO	ECT2	INDO	DBC1		MYCT1				CRAT		MYL9						CRLF1	ECEL1	CRHR1	HOXC10			RBMX		FLRT1	SLITRK2	FBXO11		HRAS	MGC11324	PLS1		CYP26A1
HCK	OASL2	DNAJA2	IFNA4	UCK2										EGLN3	INM01	EGLN3	INM01	KIF23		NAP1L1				CSDE1		MYO1D						CRYBA2	EGR4	CXCL12	HOXC12			RDBP		FSD1	SPHKAP	FBXO5		IER3	MGC12518	PMAIP1		CYYR1
HSH2D	PBEF1	DOPEY2	IFNA5	UPP1										ELOVL6	KIAA0153	ELOVL6	KIAA0153	DIAPH3		NBN				CSNK2A1		NCLN						CSMD1	EN1	CXCR4	HOXC9			RFC4		FUT9	TAL1	GCLM		IL11	MGC14128	POLR3G		DCLK1
HSPA1B	PCYT1A	DTX3L	IFNA6	ZFP36L1										EPB41L4B	KIAA1573	EPB41L4B	KIAA1573	GNL2		NCL				CSTF1		NEURL2						CSMD3	EN2	CXXC4	HOXD12			SENP5		FXYD6	TNKS2	GGH		IL13RA2	MGC16491	POU2F1		DDX25
IFI35	PDCD1	DUSP1	IFNA9	ZFP42										EPHA1	KIF2C	EPHA1	KIF2C	FGF2		NME1				DARS		NRP1						CTNND2	ERBB4	CYP1B1	HOXD8			SGOL2		GAB2	USH1C	GINS1		IL1B	MGC5242	PRODH		DEPDC1B
IFI44	PHCA	DUSP10	IFNAB	ZIC2										EPRS	KIF4A	EPRS	KIF4A	TARDBP		NME2				DBR1		OSBPL3						CXCL14	ESX1L	CYP26A1	HTR1A			SNAPC3		GABBR1	ZDHHC22	GINS2		IL8	MMP14	PRSS8		DIAPH2
IFIH1	PI4K2A	DUSP16	IFNG											ERBB2	LIN28	ERBB2	LIN28	NMNAT2		NPM1				DBT		OSMR						CXCL16	FAM5B	CYP27B1	HTR1B			SNRPD1		GABBR2	ZNF488	GJC1		INPP1	MRGX3	PSIP1		DLK1
IFIT1	POLS	DUSP2	IFRG15											ETV1	LISCH7	ETV1	LISCH7	ZNF167		NRAS				DDB1		PAPPA						CYP26A1	FAM80A	DACH1	HTR6			SRPK1		GABRB3		GMPS		IRX2	MSCP	PTBP2		DMKN
IFIT2	RASA4	EBI3	IGTP											ETV4	LOC90806	ETV4	LOC90806	KIF20A		NUP155				DDX17		PARP10						CYP26B1	FAM84A	DGAT1	IGF2			STAT1		GAD1		HELLS		ITGA2	MTSG1	RAB11FIP1		DNA2
IFIT3	RASGEF1B	EDEM1	IIGP1											EXOSC5	LOC91431	EXOSC5	LOC91431	CENPI		ODC1				DDX31		PDGFA						CYP27B1	FGF3	DIO3	IL15RA			STIP1		GALNT13		HJURP		ITPR3	NTT73	RASL11B		DNMT3A
IFITM3	RBL1	EGR1	IL12B											EXOSC9	M96	EXOSC9	M96	DDX1		PA2G4				DDX5		PDGFRL						DACH1	FIGLA	DKK2	IRS4			STMN1		GLUD1		HMGB2		JUNB	PBEF	RBPMS2		DNMT3B
IFNA2	SAMHD1	EGR3	IL1RN											FABP5	MGC10993	FABP5	MGC10993	XXYLT1		PAX3				DDX54		PDLIM7						DACH2	FLJ13236	DLL1	ISL2			SUMO3		GNAL		HMMR		KCNK1	PDCD1LG1	SALL2		DPYSL3
IFNB1	SCT	EHD3	IRGM											FAM46B	MGC3101	FAM46B	MGC3101	GPR176		PCNA				DERL2		PDPN						DDAH1	FLJ20032	DLX1	KCNA6			TCF19		GNAO1		HSPB11		KCNN4	PLAB	SCGB3A2		DSC2
IL12RB1	SH3BP2	EHD4	JMJD3											FANCL	MGC4170	FANCL	MGC4170	FBXO22		PHB				DHX9		PELO						DHH	FLJ32447	DLX2	KIRREL3			TGFBRAP1		GPRC5B		IFT74		KIAA0528	PMS2L6	SCNN1A		DSCC1
IL15	SLFN1	EIF2AK2	KDR											FEN1	MGC8407	FEN1	MGC8407	BBS9		PINK1				DLST		PI3						DIO3	FLJ33790	DLX4	LHX5			TIMM17A		GRIA2		IL13RA2		KLF5	PPIF	SEMA6A		DSG2
IL6	SLFN2	ELL3	KLRK1											FGF13	MGC8685	FGF13	MGC8685	C14orf166		POLD2				DNAJB4		PI3						DKK1	FLJ34922	DMRT2	LMO1			TMEM206		HDAC5		ITGA2		LDLR	PRO1073	SEPHS1		EARS2
IRF7	SLFN3	EPHA2	LARP2											FGF2	MICB	FGF2	MICB	BOD1		PPAT				DNAJC8		PLA2G5						DKK2	FLJ35409	DMRTA1	LMX1A			TOPBP1		HEY2		ITGB3BP		LGALS8	PTX3	SH3GL3		EDNRB
ISG20	SLFN4	FGL2	LOH11CR2A											FGFR1	MRS2L	FGFR1	MRS2L	CDC123		PPIA				DPH3		PLAU						DLX1	FLJ35740	DRD4	LOXL3			TP53BP2		HIP1R		KIAA0101		LHFPL2	RNU3IP2	SIRT1		EPCAM
JUN	SLFN9	FMNL2	LRRC16											FKBP5	MTB	FKBP5	MTB	SNRPD3		PPID				DTL		PLAUR						DLX2	FLJ36166	DUSP9	LRRTM1			U2AF1		HLF		KIAA0895		LIF	SAT	SLC25A13		EPHA1
JUNB	TERA	FNBP1L	MPA2L											FRAT2	MYOHD1	FRAT2	MYOHD1	FAM118B		PRDX3				EBNA1BP2		PLEKHF1						DLX4	FLJ37440	EBF2	MAB21L1			UBQLN1		HS3ST4		KIF14		LRAT	SLC2A14	SLC39A10		ERBB3
LAD1	TGTP	FNDC3A	MS4A4B											FUBP1	MYST2	FUBP1	MYST2	DPH3		PREP				EEF1A1		PMEPA1						DMRT2	FLJ39553	EFHD1	MDGA2			UMPS		HSPA12A		KIF18A		LRP8	SMURF2	SLC7A3		ESRP1
LGALS3BP	TNF	FOS	MS4A4C											FXR1	NARG1	FXR1	NARG1	EIF2B3		PRPS2				EEF1B2		PML						DOK6	FLJ44815	EFNB2	MFSD2			VRK2		ID4		KIF23		LYN	TNRC6	SOX13		EZR
LGALS9	TREML2	FRMD4A	MS4A6B											FZD7	NODAL	FZD7	NODAL	KDELC1		PSMB1				EEF2		PTRF						DPY19L2	FLJ45455	EGR2	NEUROD2			WDHD1		IL17D		KNTC1		MAP1LC3B	TSC22	SPP1		F11R
LTA	USP25	FZD5	MS4A6D											G3BP2	NOL5A	G3BP2	NOL5A	RPF2		PSMG1				EIF2S2		PVRL2						DSC3	FLJ45983	EGR3	NHLH2			ZDHHC13		JPH4		LMNB1		MBNL2	TUBA1	ST6GAL1		F2RL1
MAP3K8	XCL1	GADD45B	MYD116											GABRA5	OAZIN	GABRA5	OAZIN	APLP1		PTMA				EIF4A2		RAB34						DUOX1	FLJ46347	EOMES	NKX2-3			ZNF672		KCNB1		LRIG3		MCL1	VEGF	STRBP		FAM108B1
MARVELD2		GBP2	NAIP1											GABRB3	ORC1L	GABRB3	ORC1L	DACT1		PYCR1				EIF5A		RHOJ						DUSP4	FOXB1	EPAS1	NKX2-5					KCNQ5		LSM5		MDH1	ZBED2	SYT1		FAM124A
MAX		GBP3	NAT5											GAD1	PAI-RBP1	GAD1	PAI-RBP1	PDHB		RCC1				ELK4		RRAS						EFNA1	FOXD3	EPHA5	NKX6-1					KIF1A		MAD2L1		MEG3		SYT6		FAM46B
MITD1		GBP6	NOD1											GAL	PDK1	GAL	PDK1	DTD1		RFC2				ENO3		RRBP1						EFNA3	FOXD4b	FBN1	NKX6-2					KIF5A		MAGOH		MFAP2		TET1		FAM60A
MLLT3		GCA	OAS1A											GART	Pfs2	GART	Pfs2	SAMM50		RPL10				EPRS		RUNX1						EGFL6	FOXD4L2	FBN2	NRP2					KLRC1		MCM2		MID1		TRIM24		FAM69B
MNDA		GCH1	OAS1C											GJA1	PIPOX	GJA1	PIPOX	CCL26		RPL13				ERH		RYR3						EGR3	FOXD4L3	FEV	NTRK3					KSR2		MCM6		MLL3		UGP2		FAM84B
MTHFR		GEM	OASL1											GLDC	PRDM14	GLDC	PRDM14	C4orf52		RPL19				EWSR1		S100A11						ELMOD1	FOXG1B	FGF5	OLIG2					LUZP2		MDFIC		MYD88		UNG		FBXO2
MYH10		GFPT1	OASL2											GMNN	PRIM2A	GMNN	PRIM2A	CCDC90B		RPL22				EXOSC1		SALL4						EOMES	FOXL1	FGF9	OLIG3					MAF		MELK		NAV3		USP44		FGF13
NFKBIZ		GIMAP4	OTTMUSG00000007655											GNL3	PRO1853	GNL3	PRO1853	MED20		RPL26				FCHSD2		SBNO2						EPAS1	GABRA2	FGFR3	ONECUT1					MAPK8IP2		MLF1		NDRG1		VASH2		FGFR4
NMI		GMPPB	OTTMUSG00000011275											GPC4	PTPRZ1	GPC4	PTPRZ1	UTP6		RPL27				FN1		SERPINA1						EPB41L4A	GABRA4	FLI1	OTX1					MAPT		MLF1IP		NFIB		WDHD1		FKBP1B
NR4A3		GNB4	PBEF1											GPM6B	RBM13	GPM6B	RBM13	RARS2		RPL27A				FNBP4		SERPINE1						EPHA5	GAD2	FLRT2	OVOL1					MN1		MND1		NOLC1		WFDC2		FKBP4
NT5C3		GNG12	PCYT1A											GPR19	RRM2	GPR19	RRM2	KIAA0020		RPL3				FUBP1		SERPINH1						EPHB1	GALGT	FOXA1	PAQR9					MPPE1		MNS1		NT5E		ZIC2		FNBP1L
OAS2		GPR65	PDCD1											GPR64	SALL1	GPR64	SALL1	ARMCX2		RPL32				G3BP1		SGSH						EPHB3	GALGT2	FOXA2	PAX1					NAP1L3		MTF2		ODC1		ZIC3		FREM2
OAS3		GRHL1	PDCD1LG2											GPRC5B	SFRS1	GPRC5B	SFRS1	RARS		RPL5				GARS		SHC1						ESAM	GALR2	FOXC1	PAX5					NCAM1		NASP		OSR1		ZNF114		FZD5
P4HA1		GZMB	PHCA											GYLTL1B	SFRS7	GYLTL1B	SFRS7	MTHFD2		RPL9				GDF9		SHROOM3						ESPN	GATA4	FOXC2	PAX6					NDRG2		NCAPG		PALMD		ZNF518A		G3BP1
PARP11		HCK	PI4K2A											HAS3	SIAT1	HAS3	SIAT1	DHX15		RPS13				GMFB		SLC12A9						F2R	GATA6	FOXD1	PDX1					NET1		NDC80		PHLDA1		ZNF589		GABRB3
PARP12		HEATR5B	POLS											HELLS	SLC16A1	HELLS	SLC16A1	HIST1H4C		RPS16				GMPS		SLC16A3						FAM19A4	GBX2	FOXD4	PFDN4					NRG3		NEK2		PHLDA2		ZNF738		GAP43
PARP14		HERC3	PPM1L											HESX1	SLD5	HESX1	SLD5	MTHFD1L		RPS19				GNAS		SLC22A18						FAM43B	GDF6	FOXE1	PFTK1					NTN4		NPHP1		PI3				GCA
PARP9		HK2	RASA4											HMGA1	SNRPN	HMGA1	SNRPN	XPOT		RPS20				GNB2L1		SLC25A37						FAM5C	GDF7	FOXF2	PITX3					NTRK2		NUCB2		PIAS1				GCNT2
PFKP		HSH2D	RASGEF1B											HMGB3	Spc25	HMGB3	Spc25	IARS		RPS5				GNPAT		SLC39A8						FBN2	GIMAP5	FOXL2	POU3F2					NUMA1		NUF2		PIK3CD				GCSH
PIK3AP1		HSPA1B	RBL1											HMMR	SYNGR3	HMMR	SYNGR3	ERCC2		RPS6KA2				GTF2IRD2B		SOCS3						FBP1	GPR10	FOXP2	POU3F3					OLIG1		NUSAP1		PIM1				GDAP1
PKIB		ICAM1	RNF139											HPS3	TACSTD1	HPS3	TACSTD1	TBC1D16		SHMT1				GTF3C4		SPRED3						FBXL8	GPR101	FOXQ1	POU3F4					OMG		PABPC4L		PLAUR				GFPT2
PLAUR		IER3	SAMHD1											HSPA4	TD-60	HSPA4	TD-60	GARS		SLC25A3				HDLBP		STEAP3						FBXO3	GPR12	FRZB	POU4F3					P2RX7		PAIP1		PLXNA2				GLDC
PML		IFI35	SCT											HSPA8	TIF1	HSPA8	TIF1	KIF7		SLC39A6				HELLS		TAGLN						FEV	GPR120	FZD1	PPM1L					P2RY13		PAWR		PNMA2				GPM6B
PNP		IFI44	SFRS5											HSPD1	TMEFF1	HSPD1	TMEFF1	UBE2K		SNRPB				HMGA1		THADA						FEZ1	GPR88	FZD2	PUNC					PAR5		PCNA		PPBP				GPR143
PPA1		IFIH1	SH3BP2											IFITM1	TUBB2	IFITM1	TUBB2	SLC25A3		SNRPD3				HMMR		TIMP1						FGF20	GRID1	FZD8	RGS20					PCSK1N		PEG10		PPP1R15A				GPR160
PPM1K		IFIT1	SLC25A31											ILF3	TXNDC	ILF3	TXNDC	ICMT		SRM				HSD17B12		TNC						FGF5	GSCL	GAB1	RTN4RL2					PCSK6		PIN4		PRNP				GPR19
PROCR		IFIT2	SLFN1											ITGB1BP3	UTF1	ITGB1BP3	UTF1	UGGT2		SURF6				HSPA14		TNFRSF10D						FGF9	GSH1	GABRA1	SFRP5					PDE2A		PLK4		PTGS2				GPR98
PSTPIP2		IFIT3	SLFN2											ITPR3	VDP	ITPR3	VDP	ATP11C		TFRC				HSPD1		TPP1						FLI1	GSH2	GADD45G	SHC3					PDK2		PPIC		PTGS2				GRB14
PTTG1		IFITM3	SLFN3											JARID2	WDR9	JARID2	WDR9	SLC24A1		TK1				IARS		TRABD						FLJ11235	HBA1	GATA3	SHH					PDK4		PPIG		PTHLH				GRTP1
PYHIN1		IFNA14	SLFN4											KAL1	ZD52F10	KAL1	ZD52F10	EIF2AK4		TOP1				IFRD1		TRIM47						FLJ32063	HES7	GATA5	SHOX2					PHACTR3		PRIM2		PTPRE				GTF2E1
RAB7L1		IFNA2	SLFN8											KCNS3	ZNF206	KCNS3	ZNF206	GPX8		TP53				IKBKAP		TRIM56						FLRT2	HLX1	GBF1	SIX3					PID1		PRPS2		PVR				GULP1
RASGRP3		IFNA7	SLFN9											KIF5C	ZNF267	KIF5C	ZNF267	ALX1		TXN				ILF3		TTC38						FOXA2	HLXB9	GDNF	SOX3					PKNOX2		RAD51		RAPH1				GYG2
REL		IFNB1	SPAG5											KIFC2	ABHD9	KIFC2		OSTC		TYMS				IMP4		TWF1						FOXD2	HMX3	GFRA1	SSTR4					PKP4		RAD51AP1		RNF152				HAS3
RIPK2		IL10RA	ST8SIA6											KLHL7	ACVR2B	KLHL7		TRPC4		UBE2C				INCENP		UNC93B1						FOXD4L1	HOXB1	GFRA2	TBX4					PLCB1		RBBP8		RUNX1				HDAC2
RNGTT		IL12RB1	STXBP3A											KLKB1	AER61	KLKB1		FZD2		UCHL1				IPO7		ZYX						FOXE1	HOXB8	GHSR	THBD					PLEKHB1		RBM24		S100A6				HEY2
RSAD2		IL12RB2	T2BP											KPNA2	AF020591	KPNA2		TRNT1		UXT				JMJD6								FOXF1	HOXC11	GNAL	TITF1					PRKCZ		RECQL		SDC1				HIC2
RTP4		IL15	TERA											KRT8	APPBP1	KRT8		MMADHC						JUNB								FOXJ1	HOXC12	GPR124	TLX1					PSD		RFC4		SDC4				HMGA1
RUNDC3B		IL17RB	TGTP											LCK	ARHGAP8	LCK		SNX8						KBTBD3								FOXL2	HOXC5	GRIK2	TLX2					PTGDS		RPA3		SEMA4B				HMGB3
SCO1		IL18	TIMD4											LECT1	ARNTL2	LECT1		CDH6						KCTD9								FRMD3	HOXD12	GRIN2A	TLX3					RAB11FIP4		RRM1		SEMA4C				HNRNPU
SEMA6D		IL21R	TMEPAI											LEFTY1	ASC	LEFTY1		HAT1						KDELC1								FUT4	HOXD8	GRM8	TNXB					RAB6B		SGOL2		SERPINB1				HOOK1
SERPINI1		IL6	TNF											LEFTY2	ASE-1	LEFTY2		SEC11A						KIF20A								FZD10	HRK	GSC	TRHDE					RAC3		SHFM1		SERPINB2				HS6ST2
SETDB2		INPP5B	TREML2											LGALS8	ASML3B	LGALS8		DIMT1						KIFC1								FZD2	HS6ST1P	HES5	TRPC5					RAP2A		SLC25A24		SERPINB3				HSPD1
SGCB		IRF7	TRIM12											LGR4	ASS	LGR4		TM2D2						LAPTM4A								GALNTL4	HS6ST3	HEY2	VAX1					RASL10A		SMC2		SERPINB5				ICA1
SLC25A22		ISG20	TRIM30											LOC157627	ATXN7L1	LOC157627		FST						LDHA								GATA2	HSPA6	HMGA2	WBSCR17					RASSF4		SMC4		SESN2				IDO1
SLC43A3		ISOC1	UBE1L											LRIG1	B3GNT7	LRIG1		GBE1						LMAN2								GATA3	HTR1A	HMX2	WDR8					REPS2		SMC4		SESN3				IGF2BP1
SLFN5		ITGA4	USP25											LRP8	BAT1	LRP8		NA						LNPEP								GDNF	HTR2C	HOXA1	WNT1					RIMS2		SPIN4		SFN				IMPA2
SOCS3		JUN	XCL1											LRRN1	BLM	LRRN1		MLL3						LRRC40								GHR	HTR7	HOXA10	WNT3					RPL13		STIL		SKP2				INA
SP100		JUNB	ZFP313											LYPLA1	BM039	LYPLA1		MXI1						LRSAM1								GHSR	IGF2AS	HOXA11	ZAR1					RPL37		TCF19		SLC16A3				INPP5F
SPRED1		KATNA1	ZFP800											M6PR	BOMB	M6PR		SMARCC2						LSM2								GJB2	IL1RAPL2	HOXA13	ZIC1					RPL5		TEX9		SLC20A1				IQGAP2
TAGAP		KLF6												MAD2L2	BXDC1	MAD2L2		WASH3P						LUC7L								GLT25D2	INSM2	HOXA2	ZIC4					RPRM		TIFA		SLC2A3				JARID2
TDRD7		LAD1												MAL2	C10orf18	MAL2		PILRB						MAF1								GNA14	IPF1	HOXA3	ZNRF4					RTN1		TIMELESS		SLC9A1				JUP
TIMELESS		LGALS3BP												MAN2A1	C10orf70	MAN2A1		CTSH						MAN1B1								GPC5	ISL2	HOXA4						SCD		TMEM106C		SMTN				KAL1
TLR3		LGALS9												MAP7	C10orf89	MAP7		SAT1						MAP3K12								GPM6B	KCNA3	HOXA5						SCG3		TMEM14B		SOCS1				KCNMB4
TMEM2		LPXN												MARS	C11orf23	MARS		JUNB						MARS								GRIA2	KCNK4	HOXA6						SCN3A		TMEM38B		SPRY4				KDM2B
TNFSF10		LTA												MAT2A	C13orf7	MAT2A		CD53						MAT2B								GRIK1	KIAA1036	HOXB13						SEC31B		TMEM79		SRRM2				KDM6A
TNFSF9		LYST												MCM10	C14orf104	MCM10		PECAM1						MCM4								GRIK3	KIAA1666	HOXB2						SEPT4		TMPO		ST5				KIAA1324L
TOR1AIP1		MAF												MCM2	C14orf94	MCM2		IL10RA						MCM5								GRIN3A	KIRREL3	HOXB3						SERINC5		TOM1L1		STX1A				KIAA1598
TOR1AIP2		MAP2K1												MCM3	C15orf15	MCM3		RCSD1						MCM6								GRM7	KY	HOXB5						SGCG		TOP2A		TBX3				KIF21A
TOR3A		MAP3K8												MCM4	C15orf20	MCM4		ARHGDIB						MIS12								GSC	LGR5	HOXB6						SGSM1		TRIM36		TCF7L2				KIF5C
TPST1		MARVELD2												MCM5	C16orf34	MCM5		GIMAP6						MMAA								GUCY1A3	LHX4	HOXB7						SH3GL2		TRMT6		TFPI2				KLKB1
TRAF1		MAX												MCM6	C20orf129	MCM6		HLA-DMB						MRP63								GUCY2D	LHX5	HOXC6						SLC18A2		TTC12		TGFA				KRT8
UBE2L6		MITD1												MCM7	C6orf139	MCM7		PTPRC						MRPL12								HAND2	LHX8	HOXC6						SLC1A1		TTC26		TGFB2				KRTCAP3
USP18		MLLT3												MDN1	C9orf76	MDN1		C10orf128						MRPL17								HBA2	LOC124842	HOXC8						SLC1A4		TTK		TIA1				LAPTM4B
XRN1		MNDA												MFGE8	CALB1	MFGE8		CMBL						MRPL18								HES2	LOC127003	HOXD10						SLC25A21		TYMS		TIMP1				LECT1
ZBP1		MREG												MGST1	CCDC5	MGST1		HLA-DRB5						MRPL36								HEY1	LOC143903	HOXD11						SLIT1		USP1		TNFRSF10A				LEFTY1
ZBTB5		MTHFR												MRE11A	CCKBR	MRE11A		HLA-DPA1						MRPL49								HHAT	LOC148898	HOXD13						SLITRK5		WDHD1		TNFRSF10B				LEFTY2
ZC3HAV1		MYC												MSH2	CEB1	MSH2		ABCG1						MRPL50								HHEX	LOC150221	HOXD9						SMAD9		WDR34		TNFRSF12A				LINGO1
ZFYVE26		MYD88												MSH6	CGI-30	MSH6		GIMAP7						MRPS12								HHIP	LOC200030	HPCAL4						SMOC1		WEE1		TOB1				LPAR2
ZNFX1		MYH10												MTA3	CGI-48	MTA3		HLA-DQA1						MRPS28								HMX2	LOC340529	HS3ST1						SNAP91		YEATS4		TOP1				LPHN1
		NCOA7												MTHFD1	CHES1	MTHFD1		TSHZ2						MRPS30								HOXB13	LOC388394	HS3ST3B1						SORBS1		ZC3HAV1L		TPM1				LRRC8B
		NFKBIZ												MTHFD2	CROP	MTHFD2		RGCC						MSH4								HOXB2	LOC388407	HSF4						SORCS3		ZWILCH		TRIM22				LSR
		NMI												NANOG	CXorf15	NANOG		CCR1						MTHFD1								HOXB3	LOC389289	HSPA1A						SOX6		ZWINT		TTC8				MAL2
		NMRAL1												NARG2	CXXC6	NARG2		NPR3						MTHFD1L								HOXB6	LOC400120	HSPA1B						SOX8				UAP1				MAP7
		NR4A3												NASP	DKFZP564O0463	NASP		RSAD2						MUS81								HOXB7	LOC405753	HSPA1L						SSTR1				ULBP2				MARCKSL1
		NT5C3												NFE2L3	DPYSL5	NFE2L3		GIMAP1						MUTYH								HOXC4	LOC440804	ID3						SSTR2				UPP1				MATR3
		OAS2												NFYB	DRIM	NFYB		TNFSF10						MYO1G								HOXC6	LOC441413	IGFBP5						STOX1				VANGL2				MBD2
		OAS3												NLGN4X	EFCBP1	NLGN4X		AFTPH						NACA								HOXC8	LOC441425	INSM1						SUSD5				WDR5				MLF1IP
		OGFR												NLN	EGFL4	NLN		NA						NCL								HOXD1	LOC441426	IRF2						THRA				ZFP36				MPP6
		OPTN												NMU	EIF3S10	NMU		UBXN2A						NDUFA13								HOXD13	LOC441430	IRF5						TIMP4				ZNF192				MRAP2
		P2RY12												NOLC1	EIF3S3	NOLC1		PDE4C						NDUFS1								HOXD3	LOC441459	IRX1						TMEM100								MRPS9
		P4HA1												NPM1	EIF3S6	NPM1		GIMAP8						NEK8								HOXD4	LOC56901	IRX2						TMEM59L								MRS2
		PARP11												NPM3	EIF3S9	NPM3		FYB						NFE2L1								HOXD9	LOC92162	IRX3						TMLHE								MSH6
		PARP12												NTHL1	EIF4A1	NTHL1		MS4A7						NFYC								HPCAL4	LPHN3	IRX5						TMOD2								MTA3
		PARP14												NTS	ERBP	NTS		C5orf56						NMD3								HPSE2	LRP2	JUN						TPCN2								MTF2
		PARP9												NUDT1	FALZ	NUDT1		MLLT6						NME1								HS3ST3B1	LRRTM1	KCNA1						TPM1								MYO5C
		PCGF5												NUDT15	FAM29A	NUDT15		CTSS						NOLC1								HSF4	LTK	KCNC4						TRIM31								NAP1L3
		PDK3												NUP107	FBXL10	NUP107		ZBTB20						NPM1								ICAM5	MAB21L1	KCNK12						TTYH1								NEBL
		PDLIM1												NUP37	FCHO1	NUP37								NT5C3								IGSF21	MGC11324	LEF1						WDR86								NELL2
		PELI1												OAZ2	FKSG14	OAZ2								NUP50								IL7	MGC26690	LHX2						WNT7B								NLN
		PFKP												OIP5	FLJ10036	OIP5								NUTF2								INA	MGC26718	LHX6						ZC3H12B								NMU
		PHF6												OLFM1	FLJ10330	OLFM1								NVL								INSRR	MGC35555	LHX9						ZCCHC24								NPTX2
		PHYH												PAICS	FLJ10378	PAICS								OSGEP								IRX3	MGC39545	LMBRD1						ZNF804A								NTS
		PIGV												PAK1	FLJ10514	PAK1								PAICS								IRX4	MT1B	LMX1B														NUP210
		PIK3AP1												PAK1IP1	FLJ10534	PAK1IP1								PASK								IRX5	MT1K	LRAT														NUP35
		PKIB												PARP1	FLJ10700	PARP1								PCBP1								ISL1	MTM	LRBA														OIP5
		PKP4												PASK	FLJ10808	PASK								PFN1								ITGA4	NAGS	LRFN5														OLFM1
		PLAUR												PCDH1	FLJ11184	PCDH1								PIGW								ITPKA	NEF3	LRP8														PAK1
		PLEKHF2												PDCD2	FLJ12439	PDCD2								PLA2G6								JUN	NEUROD2	LRRN1														PARP1
		PLOD2												PFAS	FLJ12519	PFAS								PLEKHJ1								KAZALD1	NIP	LSM2														PDPN
		PML												PHF17	FLJ12644	PHF17								PLK4								KCNA1	NKX2-3	MAB21L2														PDZD4
		PNP												PIK3CB	FLJ12650	PIK3CB								PLOD3								KCNAB1	NKX2-8	MAFB														PELI1
		PNPT1												PIM2	FLJ13842	PIM2								PMF1								KCNC2	NKX6-1	MEIS1														PHC1
		POLM												PITPNC1	FLJ13909	PITPNC1								PNN								KCNC4	NKX6-2	MSX1														PHF16
		PPA1												PLCB3	FLJ13984	PLCB3								PNPLA2								KCND3	NLF1	MSX2														PHF17
		PPFIBP1												PMAIP1	FLJ14594	PMAIP1								POLH								KCNH1	NPAS1	MTO1														PKP2
		PPM1K												PNN	FLJ20516	PNN								POLR3B								KCNH3	NRG2	MYC														PLA2G16
		PPP1R2												PODXL	FLJ20674	PODXL								POP7								KCNK12	NS5ATP13TP2	NEFL														PLCXD1
		PROCR												POLE2	FLJ21148	POLE2								PPCS								KCNK13	NT5C1A	NEFM														PLP1
		PSTPIP2												POLR3G	FLJ21168	POLR3G								PPID								KCNK2	NXF	NETO1														PLS1
		PTTG1												POU5F1	FLJ21901	POU5F1								PPP1R15B								KCNMA1	OLIG2	NEUROG1														PMAIP1
		PYHIN1												PPAP2A	FLJ21908	PPAP2A								PPP1R7								KCNQ3	ONECUT1	NEUROG2														PODXL
		RAB20												PPAT	FLJ21918	PPAT								PPP2R4								KCNV1	OPRD1	NEUROG3														POLR3G
		RAB7L1												PPM1B	FLJ21924	PPM1B								PRDX1								KIAA1199	OSAP	NFATC1														POU2F1
		RAB8B												PPP2R1B	FLJ22662	PPP2R1B								PRKAB1								KIAA1324	OTOP1	NFIX														POU5F1
		RASGRP3												PPP2R2B	FLJ30046	PPP2R2B								PRKDC								KL	OTOP2	NKX2-2														PPAT
		RBM43												PRIM1	FLJ30532	PRIM1								PRPF19								KLF4	OTOP3	NOL3														PPM1B
		REL												PRKX	FLJ30707	PRKX								PRPF38B								LBX1	OTX1	NOL4														PPP2R2B
		RFC3												PROM1	FLJ31434	PROM1								PSAT1								LGALS3	OTX2	NPAS2														PRIM1
		RGS1												PRPS1	FLJ34633	PRPS1								PSME3								LHX2	PAX1	NPTX1														PRODH
		RIPK2												PSIP1	FLJ40432	PSIP1								PTBP1								LHX6	PAX6	NR2E1														PRSS8
		RNGTT												PTPN2	FOXA3	PTPN2								QTRTD1								LMX1B	PDZK10	NR2F2														PSIP1
		RPE												PTTG1	FRSB	PTTG1								RAB25								LOC153684	PDZK3	NRN1														PTBP2
		RSAD2												PUS1	GAJ	PUS1								RAB34								LPL	PGR	NRP1														PTPN4
		RTP4												RAB3B	GJA7	RAB3B								RAD1								LRCH2	PIR	NTF3														QPRT
		RUFY3												RABGAP1L	GLI2	RABGAP1L								RAD50								LRFN5	PITX3	NTN1														RAB11FIP1
		RUNDC3B												RAD51AP1	GPR23	RAD51AP1								RAF1								LTBP2	PLEC1	OCLN														RAB25
		SAP30												RAD54B	GSG2	RAD54B								RANBP1								LYSMD2	POU3F4	OLIG1														RAB3IP
		SCO1												RARRES2	HA-1	RARRES2								RANBP2								MAB21L2	POU4F3	ONECUT2														RASL11B
		SDC3												RBBP8	HIST1H4K	RBBP8								RBKS								MAFB	PRDM12	OSR1														RASL12
		SDC4												RFC3	HLA-DPB2	RFC3								RCC1								MAL	PRG-3	OSR2														RBM15
		SEMA6D												RFC4	HNRPA1	RFC4								RDH10								MAPK4	PRKCE	OTP														RBPMS2
		SERPINI1												RNF138	HNRPL	RNF138								RG9MTD2								MAPT	PRKG1	PANK4														RGS5
		SESN3												ROBO1	HNRPU	ROBO1								RGS14								MCOLN3	PTF1A	PAX2														RHPN2
		SETDB2												RPS24	HPCL2	RPS24								RLBP1								MESP1	PYY	PAX3														RND2
		SGCB												RRAS2	HPRP8BP	RRAS2								RNF4								METRNL	RAB6C	PAX7														RNF125
		SIPA1L1												RUVBL1	HRB2	RUVBL1								RNF41								MLLT3	RaLP	PAX8														RNF138
		SIRT1												SALL2	Hs.105196	SALL2								RNMT								MSC	RGC32	PCDH1														RNF44
		SLC15A3												SALL4	Hs.15265	SALL4								RPL14								MSX1	RGS20	PCDH10														RNFT2
		SLC25A22												SCGB3A2	Hs.173497	SCGB3A2								RPL18								MT1A	RGS9BP	PCDH18														ROR1
		SLC43A3												SCNN1A	Hs.178761	SCNN1A								RPL23								MT1H	RIPK3	PCDH7														SALL2
		SLC7A3												SEMA6A	Hs.184447	SEMA6A								RPL23A								MYF6	RNF127	PCDH8														SALL4
		SLCO3A1												SEPHS1	Hs.197683	SEPHS1								RPL28								MYO5B	RRP22	PCDHGC3														SCG3
		SLFN5												SFRP1	Hs.290255	SFRP1								RPL3								MYOD1	RSPONDIN	PCDHGC3														SCGB3A2
		SNX2												SFRP2	Hs.40154	SFRP2								RPL32								NAV2	RTN4RL2	PDGFRA														SCNN1A
		SOCS3												SIRT1	Hs.433010	SIRT1								RPL35A								NCAM1	SCTR	PHLDA2														SEMA6A
		SP100												SLC13A3	Hs.60548	SLC13A3								RPL37								NEFL	SFRP5	PHOX2B														SEPHS1
		SP110												SLC29A1	Hs.66187	SLC29A1								RPL7								NELL1	SHH	PHPT1														SERBP1
		SPRED1												SLC38A1	HSPA9B	SLC38A1								RPLP1								NEUROD1	SHOX2	PINX1														SERPINB9
		STAT2												SLC39A10	HSPC138	SLC39A10								RPLP2								NEUROG1	SIX3	PITX1														SFRP2
		STAU2												SLC6A8	HSPC163	SLC6A8								RPS11								NEUROG2	SLC10A4	PITX2														SH3GL3
		TAF6L												SLC7A3	HSPE1	SLC7A3								RPS12								NEUROG3	SLC1A2	PKP1														SIRT1
		TAF7												SMS	HT017	SMS								RPS13								NFIX	SLC30A2	PLXNC1														SLC16A10
		TAGAP												SNRPA	HTR1D	SNRPA								RPS14								NKX2-2	SLC6A3	PODXL														SLC25A13
		TAP1												SORL1	IMP-1	SORL1								RPS19								NKX3-1	SMP3	POU4F1														SLC29A1
		TBC1D1												SOX2	KCNK5	SOX2								RPS24								NOL4	SNFT	POU4F2														SLC2A3
		TDRD7												SPRY4	KCTD14	SPRY4								RPS25								NPNT	STK32B	PPP1R14C														SLC39A10
		TGIF1												SSB	KIAA0007	SSB								RPS27A								NPR3	SUSD4	PRDM16														SLC5A6
		TIMELESS												TCF7L1	KIAA0114	TCF7L1								RPS27L								NPTX1	SYT12	PRDM8														SLC7A3
		TLK2												TDGF1	KIAA0179	TDGF1								RPS3								NPY1R	TAL1	PRKAG2														SLC7A8
		TLR3												TEAD4	KIAA0483	TEAD4								RRS1								NR2F2	TCF2	PROX1														SMARCC1
		TMEM140												TERF1	KIAA0523	TERF1								RTCD1								NR4A3	THBD	PTGER4														SNX10
		TMEM184B												TFAM	KIAA0650	TFAM								S100A13								NRG1	TIP39	PTPRT														SORBS1
		TMEM2												TIA1	KIAA0773	TIA1								SAMD10								NTN1	TITF1	PTPRU														SOX13
		TMOD3												TMPO	KIAA0888	TMPO								SARS2								NTNG2	TLL1	RAB20														SOX2
		TNFSF10												TNNT1	KIAA1287	TNNT1								SCAMP4								NTRK1	TLX1	RASGRF1														SPINT1
		TNFSF9												TNPO3	KIAA1553	TNPO3								SEH1L								NTRK2	TLX2	RAX														SPINT2
		TOM1L2												TRIM22	KIAA1576	TRIM22								SESN2								OCA2	TNFSF7	RELN														SPP1
		TOMM70A												UGP2	KIAA1712	UGP2								SF3A1								OLFML2B	TP73	REM1														ST6GAL1
		TOR1AIP1												UNG	KIAA1727	UNG								SF3A2								ONECUT2	TRH	RNF150														ST6GALNAC3
		TOR1AIP2												USP44	KIAA1982	USP44								SF3B3								OSR1	TRIM67	RSRC1														STRBP
		TOR3A												USP9X	KNTC2	USP9X								SGOL2								OTP	TRPC5	RTN4RL1														SYNE2
		TPST1												VSNL1	LNK	VSNL1								SLBP								OXCT2	UNQ9433	RYR2														SYT1
		TRAF1												WBSCR16	LOC112885	WBSCR16								SLC25A10								PAPPA	VAX1	SCARF2														SYT13
		TRAF4												WDHD1	LOC134492	WDHD1								SLC33A1								PAX2	WDR8	SEMA6A														SYT6
		TRIB1												WDR12	LOC138255	WDR12								SLC3A2								PAX3	WIT-1	SEMA6D														TCEAL2
		TRIM21												ZIC2	LOC144097	ZIC2								SLC6A9								PAX7	WNT1	SERPINE2														TET1
		TRIM26												ZIC3	LOC400451	ZIC3								SLC7A6								PAX8	WNT10A	SFXN3														TFAM
		TRIOBP												ZNF195	LOC91768	ZNF195								SLC9A8								PAX9	WNT10B	SIDT1														TMEM125
		TSPAN2												ZNF398	LPAAT-e	ZNF398								SMARCAD1								PCDH17	WNT3A	SIM1														TPD52
		TSPO												ZNF589	MGC10911	ZNF589								SNRPA								PCDH8	WNT6	SIX1														TPM1
		UAP1												AARS	MGC13096									SNRPA1								PDE4DIP	ZCCHC16	SIX2														TRIM24
		UBE2L6												ADAM19	MGC17986									SNX5								PDGFRA	ZFHX1B	SIX6														TRIM36
		USP18												ADCY2	MGC19531									SOD1								PENK	ZFYVE28	SLC16A2														TXLNG
		VCPIP1												ADM	MGC24665									SOS1								PGM5	ZIC1	SLC23A3														UBE2G1
		WDR59												ADNP	MGC2574									SP1								PHOX2A	ZIC4	SLC30A3														UGP2
		XDH												ADSL	MGC2603									SPHK2								PHOX2B	ZNF312	SLC32A1														UNG
		XRN1												AFP	MGC42530									SS18								PIP5K1B	ZNFN1A3	SLIT2														UPF3B
		ZBP1												AGL	MGC45866									ST13								PITX1		SLITRK3														USP44
		ZBTB5												AGPS	MGC72075									STC2								PITX2		SLITRK4														USP9X
		ZC3H12A												AK3	MIZ1									STX12								PKNOX2		SLITRK5														VAMP8
		ZC3HAV1												AKAP1	MLSTD1									SUMF1								PKP1		SMARCA2														VANGL2
		ZDHHC23												ALDH7A1	MOSC1									SUPV3L1								PLXNA2		SOX18														VASH2
		ZFP36												AMMECR1	MYBL2									SUZ12								PMP22		SOX21														VSNL1
		ZFYVE26												ANAPC1	MYL7									TACC3								PODN		SOX9														WDHD1
		ZNFX1												ANK2	NALP2									TAF12								POLE		SPON1														WFDC2
														ANKRD10	NBR2									TAF15								POU3F1		SRD5A2														ZFP42
														AP1S2	NCOA6IP									TARBP2								POU4F1		SSTR1														ZIC2
														APBB2	NCRMS									TBC1D17								POU4F2		ST8SIA2														ZIC3
														APEX1	NOLA3									TBRG4								PPM1E		ST8SIA3														ZIK1
														API5	NP									TCEA1								PRAC		STIL														ZMYM2
														ARF3	NSBP1									TCP1								PROK2		STXBP6														ZNF114
														ARFGEF1	NUCKS									THRAP3								PTGDR		TACSTD2														ZNF138
														ARHGAP19	ORC2L									TIAL1								PTGER2		TBR1														ZNF518A
														ASPM	ORC3L									TIMM9								PTGER3		TBX15														ZNF589
														ATE1	OTX2									TM9SF4								PTGER4		TBX2														ZNF738
														ATIC	PAXIP1L									TNFAIP1								PTGFR		TBX20														ZNF91
														ATP1B3	PBEF1									TNPO3								PTHLH		TBX3
														B3GAT1	PCNT1									TOMM20								PTPRT		TBX5
														BAX	PDE6G									TOPORS								PTPRU		TCF21
														BCAT1	PDZK4									TRAPPC4								PXMP2		TDRD6
														BCCIP	PFDN4									TRAPPC6B								RASGRF1		TIAM2
														BCOR	PIG8									TRIM8								RASSF5		TMEFF2
														BICD1	PLA2G3									TRIP13								RAX		TNFAIP2
														BMP2K	PNAS-4									TRNT1								RBP4		TOX
														BMP7	POLA									TUBA3C								REPS2		TWIST2
														BRAF	POLR1B									UBE2I								RGS10		UBE2J1
														BST2	PRKAA2									UBQLN4								RNF128		UCN
														BZW1	PRKCB1									UNG								ROBO3		UNC5B
														C20orf160	PRR6									VPS16								RPS6KA6		UNC5C
														C2orf29	PUNC									WBSCR16								RYR3		UNC5D
														C6orf115	PWP2H									WDR34								SCD5		VAX2
														C6orf211	RAM2									WEE1								SCN4B		VGLL2
														CA11	RAMP									XPO5								SCNN1G		VSX1
														CACNA2D3	RANBP5									XRN2								SEMA6D		WNT16
														CADPS2	RBPSUH									ZCCHC7								SFRP1		WNT2B
														CALU	REPRIMO									ZDHHC16								SGPP2		WNT5A
														CARHSP1	RNF12									ZFP36L2								SHOX		WT1
														CBX3	RNPC2									ZGPAT								SIDT1		ZADH2
														CCL26	RNU3IP2									ZMYND12								SIM2		ZC3HAV1
														CCNC	SCLY									ZNHIT1								SIX1		ZEB2
														CCRN4L	SEC22L3									ZNHIT2								SIX2		ZFPM1
														CCT5	SEC5L1																	SIX6		ZFPM2
														CCT8	SENP3																	SLC1A4
														CD200	SFRS11																	SLC24A4
														CD2AP	SIL																	SLC26A4
														CD9	SILV																	SLC27A2
														CDA	SIP																	SLC30A3
														CDC7	SMARCA3																	SLC30A4
														CDCA7	SMC2L1																	SLC32A1
														CDH1	SMC6L1																	SLC35F3
														CDH6	SOX3																	SLC6A1
														CDYL	SPAG5																	SLC6A5
														CECR6	SYNCOILIN																	SLC9A2
														CENPA	TA-LRRP																	SLC9A3
														CENPE	TA-PP2C																	SLCO2A1
														CENPF	TAF9L																	SLCO5A1
														CENPH	TEBP																	SLIT1
														CHAF1B	TGIF																	SLIT2
														CHD1	THRAP6																	SLITRK1
														CHGA	THY28																	SLITRK3
														CHORDC1	TMSL8																	SORCS1
														CHST4	TNNI3																	SORCS3
														CHST8	TNRC9																	SOX14
														CIB2	TPT																	SOX17
														CKAP2	TRA1																	SOX7
														CKAP5	TRA16																	SPAG6
														CKS1B	TRIM14																	SPOCK3
														CKS2	TRIP8																	SPON1
														CLDN10	TSC																	SRD5A2
														CLDN7	TUBA1																	SSTR1
														CLIC4	UBE1C																	SSTR2
														CNOT7	UGCGL1																	ST8SIA2
														COL18A1	UNQ470																	STMN2
														COQ3	USP28																	STXBP6
														COX6A1	VENTX2																	SV2B
														CRKL	WBSCR17																	TBR1
														CRLF1	WDR3																	TBX1
														CRYM	ZNF117																	TBX2
														CSRP2	ZNF198																	TBX21
														CST1	ZNF257																	TBX3
														CTBP2	ZNF273																	TBX5
														CTCF	ZNF447																	TCEA3
														CTH	ZNF505																	TFAP2E
														CTPS2	ZNF518																	TMEFF2
														CTSL2	ZNF553																	TMEM27
														CXCL12	ZNF588																	TMEM30B
														DBC1	ZRF1																	TMOD2
														DCP2																		TRADD
														DDX25																		TRIM36
														DDX46																		TRIM9
														DEPDC1B																		TSLP
														DHFRL1																		TTYH1
														DHX29																		UCN
														DHX9																		UCP1
														DKC1																		UNC5C
														DLAT																		USH1G
														DPP3																		VAX2
														DPYSL3																		VDR
														DSP																		VSX1
														DTYMK																		WNT11
														DUSP16																		WNT16
														DUT																		WNT2
														E2F5																		WNT7A
														EEF1A1																		WT1
														EEF1E1																		ZADH2
														EFS																		ZBTB16
														EFTUD1																		ZMYND15
														EIF1AX																		ZNF436
														EIF2S1																		ZNF503
														EIF4E
														EIF4EBP1
														EIF5B
														ENAH
														ENO2
														ENPP1
														EOMES
														EXOSC2
														EXOSC7
														EXTL2
														F2RL1
														FAM72A
														FANCG
														FBXO5
														FEZ1
														FGFR3
														FGFR4
														FIGNL1
														FKBP1B
														FKBP3
														FNBP1L
														FRAS1
														FSD1
														GABRA1
														GALNT1
														GALNT12
														GAP43
														GCLC
														GCSH
														GEMIN4
														GFPT2
														GLMN
														GLS2
														GMFB
														GNAL
														GNG4
														GNL2
														GPR160
														GRB14
														GRB7
														GRPR
														GRTP1
														GTF2E1
														GULP1
														GYG2
														H2AFX
														HDAC2
														HEY2
														HIP1
														HIST1H2BG
														HMBS
														HMGB2
														HMGN2
														HOOK1
														HSD11B2
														HSD17B4
														HSPA14
														ID1
														IDH1
														IFI30
														IGFBP2
														IL17RD
														IMPA1
														IMPA2
														IMPDH2
														IPO7
														IPO9
														IQGAP2
														IRX2
														ITGA6
														ITGB5
														ITSN1
														JMJD1C
														JMY
														KCNN2
														KCNQ2
														KIAA0020
														KIAA0101
														KIAA0922
														KIAA1274
														KIF1A
														KIF20A
														KIF23
														KNTC1
														KRT18
														KRTCAP3
														LAPTM4B
														LARS
														LARS2
														LDB2
														LGALS1
														LIG1
														LMNB1
														LMNB2
														LPHN2
														LSM5
														LSM6
														LSM7
														LUC7L
														LYAR
														MAP4K1
														MARVELD3
														MASTL
														MAT2B
														MATK
														MATR3
														MBD2
														MCL1
														MEST
														METAP1
														METTL3
														MFAP2
														MFAP3L
														MGEA5
														MKI67IP
														MLF1IP
														MMP1
														MMP25
														MRPL1
														MRPL11
														MRPL12
														MRPL15
														MRPL37
														MRPL42
														MRPS30
														MRPS9
														MT1F
														MT1H
														MT1X
														MTIF2
														MYB
														MYC
														MYCN
														MYEF2
														MYO10
														MYO5C
														MYRIP
														NAP1L1
														NAP1L2
														NAP1L3
														NCL
														NDUFA4
														NEFL
														NIPBL
														NIPSNAP1
														NLGN4Y
														NME1
														NME2
														NOVA1
														NPTX2
														NR6A1
														NSD1
														NUBP1
														NUDT5
														NUFIP1
														NUP160
														NUP205
														NUP35
														NUP54
														NUP62
														NUP88
														NUP88
														NUSAP1
														OCLN
														OSBPL9
														PANK2
														PAWR
														PBX1
														PCNA
														PDE9A
														PDPN
														PFN1
														PGK1
														PGM1
														PHIP
														PIGW
														PIM1
														PITX2
														PKD2
														PKP4
														PLCL2
														PLK4
														PLP1
														PLS1
														PLS3
														PNMT
														POLD1
														POLR2D
														POLR3K
														POU2F1
														PPAP2C
														PPP1CC
														PPP1R16B
														PPP1R1A
														PRDX1
														PRDX2
														PRKCI
														PRKCQ
														PRKDC
														PRODH
														PSMA2
														PSMA3
														PSME3
														PTBP1
														PTK7
														PTPRG
														PVRL3
														PYCR2
														RAD51
														RASL11B
														RBBP6
														RBM14
														RBM28
														RBPMS2
														RECQL
														RET
														RFC2
														RFC5
														RGMA
														RGS17
														RIF1
														RNASEH2A
														RNF125
														RNF41
														RNMT
														ROR1
														RPA3
														RPL12
														RPL24
														RPL39L
														RPL4
														RPL6
														RPL7
														RPLP0
														RPS19
														RPS2
														RRM1
														RRS1
														SACS
														SALL3
														SCG3
														SEMA3A
														SEMA4C
														SEMA5B
														SERPINB9
														SERPINH1
														SET
														SF3A1
														SKIL
														SKP2
														SLC1A5
														SLC25A29
														SLC29A2
														SLC2A3
														SLC3A2
														SLC4A11
														SLC5A6
														SLC7A8
														SMARCA5
														SNRPA1
														SNRPD2
														SNRPD3
														SNRPF
														SNTB1
														SORD
														SOX11
														SPRY1
														SRP72
														SRRM1
														SS18L2
														SSBP1
														STC1
														STRBP
														SUPT16H
														SWAP70
														SYT6
														TACC3
														TAF4B
														TARS
														TCEA1
														TFAP2C
														TFRC
														THOC1
														THY1
														TIMP4
														TK1
														TKT
														TNFRSF8
														TNPO1
														TOMM40
														TOP2A
														TPD52
														TPM1
														TPM3
														TPX2
														TRERF1
														TRIM2
														TRIM36
														TTC19
														TTF2
														TTK
														TUBB
														TUBB6
														UACA
														UBA2
														UBE2C
														UCHL1
														UGT8
														UNC5D
														UQCRH
														USP1
														USP32
														USP46
														USP9Y
														VANGL2
														VBP1
														VRK1
														WDR4
														WFDC2
														XPO1
														XRCC5
														YBX2
														YTHDF2
														ZBTB3
														ZFP42
														ZNF146
														ZNF281
														ZNF331
														ZNF43
														ZNF567
														ZNF614
														ZNF638
